# Supplementary material for: The Identification and Characterization of Endopolygalacturonases in a South African Isolate of Phytophthora cinnamomi
Source: Microorganisms. 2022 May 20;10(5):1061. doi: 10.3390/microorganisms10051061 (PMC9146145; doi:10.3390/microorganisms10051061)
Supplement: Supplementary file 1 [file microorganisms-10-01061-s001.zip]

Archive with 1 entries (1 files):
- microorganisms-1708351-supplementary.pdf
